# Supplementary material for: Sharing and caring: Testosterone, fathering, and generosity among BaYaka foragers of the Congo Basin
Source: Sci Rep. 2020 Sep 22;10:15422. doi: 10.1038/s41598-020-70958-3 (PMC7508877; doi:10.1038/s41598-020-70958-3)
Supplement: Supplementary file 2 — Supplementary information 2 [file 41598_2020_70958_MOESM2_ESM.csv]

id	ethnicity	provider	dispute	share	teach	testo_raw	logtesto	logtz_bay	sharez_bay	providerz_bon	providerz_bay	teachz_bay	disputez_bon	disputez_bay	disputez_all	providerz_all	sft_all	logtz_all	childtotalz_syn	agez_syn
anzm	2	8.3125	3.125			55.155998	4.0101657			-.10320036			.08734154		.08734154	-.10320036	7.1666665	-.19887207	2.4041078	.072942719
anzm	2	8.3125	3.125			63.512001	4.1512289			-.10320036			.08734154		.08734154	-.10320036	7.1666665	.060063682	2.4041078	.072942719
anzm	2	8.3125	3.125			27.055	3.2978718			-.10320036			.08734154		.08734154	-.10320036	7.1666665	-1.5063593	2.4041078	.072942719
anzm	2	8.3125	3.125			50.632999	3.9246035			-.10320036			.08734154		.08734154	-.10320036	7.1666665	-.35593018	2.4041078	.072942719
ayec	2	6.80000019073486	4.4375			151.01401	5.0173726			-.52061665			1.1867988		1.1867988	-.52061665	5	1.6499579	-.16299036	-1.112965
ayec	2	6.80000019073486	4.4375			149.871	5.0097752			-.52061665			1.1867988		1.1867988	-.52061665	5	1.636012	-.16299036	-1.112965
ayec	2	6.80000019073486	4.4375			96.168999	4.5661073			-.52061665			1.1867988		1.1867988	-.52061665	5	.8216148	-.16299036	-1.112965
ayec	2	6.80000019073486	4.4375			139.14799	4.9355383			-.52061665			1.1867988		1.1867988	-.52061665	5	1.4997427	-.16299036	-1.112965
c4tn	1	5.22222232818604	4.44999980926514	3.84210515022278	4.05000019073486	46.643002	3.8425229	-.37142098	-.8722232		-.94065535	-.48013708		1.4264817	1.4264817	-.94065535	5.6666665	-.5065974	-.5297187	-.6521551
c4tn	1	5.22222232818604	4.44999980926514	3.84210515022278	4.05000019073486	64.535004	4.1672077	.1830592	-.8722232		-.94065535	-.48013708		1.4264817	1.4264817	-.94065535	5.6666665	.089394405	-.5297187	-.6521551
c4tn	1	5.22222232818604	4.44999980926514	3.84210515022278	4.05000019073486	72.916	4.2893081	.39157593	-.8722232		-.94065535	-.48013708		1.4264817	1.4264817	-.94065535	5.6666665	.31352192	-.5297187	-.6521551
c4tn	1	5.22222232818604	4.44999980926514	3.84210515022278	4.05000019073486	66.039001	4.1902456	.22240217	-.8722232		-.94065535	-.48013708		1.4264817	1.4264817	-.94065535	5.6666665	.13168281	-.5297187	-.6521551
c4tn	1	5.22222232818604	4.44999980926514	3.84210515022278	4.05000019073486	41.117001	3.7164216	-.58677024	-.8722232		-.94065535	-.48013708		1.4264817	1.4264817	-.94065535	5.6666665	-.738069	-.5297187	-.6521551
d6tp	2	4.86666679382324	3.9375			160.52901	5.0784745			-1.0541736			.76795799		.76795799	-1.0541736	5	1.7621166	-.16299036	-.60471886
d6tp	2	4.86666679382324	3.9375			124.772	4.826488			-1.0541736			.76795799		.76795799	-1.0541736	5	1.29957	-.16299036	-.60471886
d873	2	14.375	3.6875			52.348999	3.9579327			1.5699147			.55853754		.55853754	1.5699147	4	-.29475099	.20373796	1.0047274
d873	2	14.375	3.6875			57.903999	4.0587864			1.5699147			.55853754		.55853754	1.5699147	4	-.10962388	.20373796	1.0047274
d873	2	14.375	3.6875			65.75	4.1858597			1.5699147			.55853754		.55853754	1.5699147	4	.12363196	.20373796	1.0047274
dw7r	1	5.84210538864136	2.5	5	3.04999995231628	13.766	2.6222017	-2.4554231	-.35920674		-.60300153	-1.0284355		-.61144358	-.61144358	-.60300153	6.5	-2.7466202	-.896447	-1.1671779
dw7r	1	5.84210538864136	2.5	5	3.04999995231628	69.736	4.2447166	.31542498	-.35920674		-.60300153	-1.0284355		-.61144358	-.61144358	-.60300153	6.5	.23166986	-.896447	-1.1671779
dw7r	1	5.84210538864136	2.5	5	3.04999995231628	43.043999	3.7622228	-.50855339	-.35920674		-.60300153	-1.0284355		-.61144358	-.61144358	-.60300153	6.5	-.65399635	-.896447	-1.1671779
en8c	2	5.73333311080933	1.125			44.844002	3.8031898			-.81499302			-1.588022		-1.588022	-.81499302	12	-.57879728	-1.2631754	-1.112965
en8c	2	5.73333311080933	1.125			71.208	4.265605			-.81499302			-1.588022		-1.588022	-.81499302	12	.2700125	-1.2631754	-1.112965
en8c	2	5.73333311080933	1.125			47.549	3.8617609			-.81499302			-1.588022		-1.588022	-.81499302	12	-.47128412	-1.2631754	-1.112965
en8c	2	5.73333311080933	1.125			39.242001	3.6697476			-.81499302			-1.588022		-1.588022	-.81499302	12	-.82374382	-1.2631754	-1.112965
en8c	2	5.73333311080933	1.125			44.741001	3.8008904			-.81499302			-1.588022		-1.588022	-.81499302	12	-.58301789	-1.2631754	-1.112965
f5kt	2	9.733333587646481	4.8125			136.19901	4.9141169			.28891808			1.5009295		1.5009295	.28891808	18.666666	1.4604214	.20373796	-.43530345
f5kt	2	9.733333587646481	4.8125			67.681999	4.2148204			.28891808			1.5009295		1.5009295	.28891808	18.666666	.17679226	.20373796	-.43530345
f5kt	2	9.733333587646481	4.8125			78.377998	4.3615432			.28891808			1.5009295		1.5009295	.28891808	18.666666	.44611675	.20373796	-.43530345
f5kt	2	9.733333587646481	4.8125			89.382004	4.4929194			.28891808			1.5009295		1.5009295	.28891808	18.666666	.68727112	.20373796	-.43530345
f782	2	10.5333337783813	4.25			119.197	4.7807775			.50970036			1.0297335		1.0297335	.50970036	8.333333	1.2156636	2.7708361	-.43530345
f782	2	10.5333337783813	4.25			60.110001	4.0961761			.50970036			1.0297335		1.0297335	.50970036	8.333333	-.040991209	2.7708361	-.43530345
f782	2	10.5333337783813	4.25			147.455	4.9935231			.50970036			1.0297335		1.0297335	.50970036	8.333333	1.6061797	2.7708361	-.43530345
f782	2	10.5333337783813	4.25			89.571999	4.4950428			.50970036			1.0297335		1.0297335	.50970036	8.333333	.69116879	2.7708361	-.43530345
f893	1	9.10526275634766	1.35000002384186	10.8947372436523	8.75	36.140999	3.5874279	-.80705917	2.2525136		1.1744591	2.0968649		-1.813297	-1.813297	1.1744591	6	-.97485006	-.16299036	2.1533637
f893	1	9.10526275634766	1.35000002384186	10.8947372436523	8.75	19.593	2.9751723	-1.8526379	2.2525136		1.1744591	2.0968649		-1.813297	-1.813297	1.1744591	6	-2.098707	-.16299036	2.1533637
f893	1	9.10526275634766	1.35000002384186	10.8947372436523	8.75	28.153	3.3376539	-1.2336104	2.2525136		1.1744591	2.0968649		-1.813297	-1.813297	1.1744591	6	-1.4333354	-.16299036	2.1533637
f893	1	9.10526275634766	1.35000002384186	10.8947372436523	8.75	48.501999	3.8816049	-.30467865	2.2525136		1.1744591	2.0968649		-1.813297	-1.813297	1.1744591	6	-.43485835	-.16299036	2.1533637
f893	1	9.10526275634766	1.35000002384186	10.8947372436523	8.75	67.022003	4.2050209	.24763463	2.2525136		1.1744591	2.0968649		-1.813297	-1.813297	1.1744591	6	.15880433	-.16299036	2.1533637
jnu8	1	6.80000019073486	2.84999990463257	3.31578946113586	2.73684215545654	65.655998	4.1844292	.21246912	-1.1054125		-.0812307	-1.2001394		-.24566215	-.24566215	-.0812307	5.8666668	.12100612	-1.2631754	-1.2688272
jnu8	1	6.80000019073486	2.84999990463257	3.31578946113586	2.73684215545654	107.381	4.676383	1.0526028	-1.1054125		-.0812307	-1.2001394		-.24566215	-.24566215	-.0812307	5.8666668	1.024037	-1.2631754	-1.2688272
jnu8	1	6.80000019073486	2.84999990463257	3.31578946113586	2.73684215545654	90.008003	4.4998984	.7512114	-1.1054125		-.0812307	-1.2001394		-.24566215	-.24566215	-.0812307	5.8666668	.70008177	-1.2631754	-1.2688272
k5zt	1	7.44999980926514	4.14285707473755	7.15000009536743	6	39.929001	3.6871028	-.63683945	.59337157		.27282783	.58904457		1.10549	1.10549	.27282783	5.8333335	-.79188663	-.5297187	.3270658
k7rm	1	3.79999995231628	2.04999995231628	3.09999990463257	2.29999995231628	62.592999	4.1366534	.13088015	-1.2010201		-1.7153481	-1.4396592		-1.0817341	-1.0817341	-1.7153481	6	.033308916	-1.2631754	-1.112965
k7rm	1	3.79999995231628	2.04999995231628	3.09999990463257	2.29999995231628	124.621	4.8252773	1.3068768	-1.2010201		-1.7153481	-1.4396592		-1.0817341	-1.0817341	-1.7153481	6	1.2973475	-1.2631754	-1.112965
k7rm	1	3.79999995231628	2.04999995231628	3.09999990463257	2.29999995231628	114.368	4.7394214	1.1602564	-1.2010201		-1.7153481	-1.4396592		-1.0817341	-1.0817341	-1.7153481	6	1.1397502	-1.2631754	-1.112965
kke7	1	7.36842107772827	2.59999990463257	5.4210524559021	3.84999990463257	70.730003	4.2588696	.33959475	-.17265537		.22839142	-.5897969		-.50693464	-.50693464	.22839142	6.6666665	.25764912	.20373796	-.076989941
kke7	1	7.36842107772827	2.59999990463257	5.4210524559021	3.84999990463257	59.901001	4.0926933	.055807341	-.17265537		.22839142	-.5897969		-.50693464	-.50693464	.22839142	6.6666665	-.047384273	.20373796	-.076989941
kke7	1	7.36842107772827	2.59999990463257	5.4210524559021	3.84999990463257	78.276001	4.3602409	.51271147	-.17265537		.22839142	-.5897969		-.50693464	-.50693464	.22839142	6.6666665	.44372636	.20373796	-.076989941
kke7	1	7.36842107772827	2.59999990463257	5.4210524559021	3.84999990463257	36.518002	3.5978053	-.78933716	-.17265537		.22839142	-.5897969		-.50693464	-.50693464	.22839142	6.6666665	-.95580125	.20373796	-.076989941
kke7	1	7.36842107772827	2.59999990463257	5.4210524559021	3.84999990463257	72.296997	4.2807827	.37701675	-.17265537		.22839142	-.5897969		-.50693464	-.50693464	.22839142	6.6666665	.29787275	.20373796	-.076989941
m152	1	6.21052646636963	3.59999990463257	5	5.5	127.057	4.844636	1.3399365	-.35920674		-.40232044	.31489539		.53815538	.53815538	-.40232044	7	1.3328823	-.16299036	-.97997397
m152	1	6.21052646636963	3.59999990463257	5	5.5	123.07	4.8127532	1.2854887	-.35920674		-.40232044	.31489539		.53815538	.53815538	-.40232044	7	1.2743583	-.16299036	-.97997397
m152	1	6.21052646636963	3.59999990463257	5	5.5	71.515999	4.2699213	.3584682	-.35920674		-.40232044	.31489539		.53815538	.53815538	-.40232044	7	.27793556	-.16299036	-.97997397
m152	1	6.21052646636963	3.59999990463257	5	5.5	96.199997	4.5664291	.86482912	-.35920674		-.40232044	.31489539		.53815538	.53815538	-.40232044	7	.8222056	-.16299036	-.97997397
m152	1	6.21052646636963	3.59999990463257	5	5.5	98.947998	4.5945945	.91292846	-.35920674		-.40232044	.31489539		.53815538	.53815538	-.40232044	7	.87390596	-.16299036	-.97997397
nkx9	1	6.90000009536743	2.59999990463257	4.94444465637207	4.21052646636963	63.362	4.1488643	.1517332	-.38382107		-.02676018	-.39212078		-.50693464	-.50693464	-.02676018	6	.055723157	-1.2631754	-.60471886
nkx9	1	6.90000009536743	2.59999990463257	4.94444465637207	4.21052646636963	64.855003	4.1721539	.19150613	-.38382107		-.02676018	-.39212078		-.50693464	-.50693464	-.02676018	6	.098473713	-1.2631754	-.60471886
nkx9	1	6.90000009536743	2.59999990463257	4.94444465637207	4.21052646636963	50.966	3.9311588	-.22005309	-.38382107		-.02676018	-.39212078		-.50693464	-.50693464	-.02676018	6	-.34389722	-1.2631754	-.60471886
nkx9	1	6.90000009536743	2.59999990463257	4.94444465637207	4.21052646636963	64.112999	4.1606469	.171855	-.38382107		-.02676018	-.39212078		-.50693464	-.50693464	-.02676018	6	.077351391	-1.2631754	-.60471886
np2c	2	2.66666674613953	2.11764717102051			58.030998	4.0609775			-1.6613247			-.75649953		-.75649953	-1.6613247	9.333333	-.10560195	.57046628	.66589659
np2c	2	2.66666674613953	2.11764717102051			58.102001	4.0622001			-1.6613247			-.75649953		-.75649953	-1.6613247	9.333333	-.10335772	.57046628	.66589659
np2c	2	2.66666674613953	2.11764717102051			64.149002	4.1612086			-1.6613247			-.75649953		-.75649953	-1.6613247	9.333333	.078382477	.57046628	.66589659
np2c	2	2.66666674613953	2.11764717102051			48.674	3.8851449			-1.6613247			-.75649953		-.75649953	-1.6613247	9.333333	-.42836025	.57046628	.66589659
p8p7	1	10.6315793991089	2.84999990463257	10.4210529327393	8.44999980926514	22.367001	3.1075866	-1.6265075	2.0426431		2.0058525	1.9323753		-.24566215	-.24566215	2.0058525	3.6666667	-1.8556471	.93719459	.92510223
p8p7	1	10.6315793991089	2.84999990463257	10.4210529327393	8.44999980926514	14.109	2.6468129	-2.4133933	2.0426431		2.0058525	1.9323753		-.24566215	-.24566215	2.0058525	3.6666667	-2.7014437	.93719459	.92510223
p8p7	1	10.6315793991089	2.84999990463257	10.4210529327393	8.44999980926514	41.199001	3.7184141	-.58336765	2.0426431		2.0058525	1.9323753		-.24566215	-.24566215	2.0058525	3.6666667	-.7344116	.93719459	.92510223
p8p7	1	10.6315793991089	2.84999990463257	10.4210529327393	8.44999980926514	37.042	3.6120524	-.7650066	2.0426431		2.0058525	1.9323753		-.24566215	-.24566215	2.0058525	3.6666667	-.92964911	.93719459	.92510223
p8p7	1	10.6315793991089	2.84999990463257	10.4210529327393	8.44999980926514	56.687	4.0375447	-.038372617	2.0426431		2.0058525	1.9323753		-.24566215	-.24566215	2.0058525	3.6666667	-.14861509	.93719459	.92510223
q2x3	1	9.89473724365234	4.15000009536743	7.78947353363037	7.44999980926514	51.613998	3.9437928	-.19847733	.87669647		1.6044904	1.384077		1.1129551	1.1129551	1.6044904	5	-.32070619	.20373796	2.0771267
q2x3	1	9.89473724365234	4.15000009536743	7.78947353363037	7.44999980926514	26.767	3.2871697	-1.3198247	.87669647		1.6044904	1.384077		1.1129551	1.1129551	1.6044904	5	-1.5260042	.20373796	2.0771267
q2x3	1	9.89473724365234	4.15000009536743	7.78947353363037	7.44999980926514	35.57	3.5715027	-.8342554	.87669647		1.6044904	1.384077		1.1129551	1.1129551	1.6044904	5	-1.0040823	.20373796	2.0771267
q2x3	1	9.89473724365234	4.15000009536743	7.78947353363037	7.44999980926514	42.750999	3.7553926	-.52021766	.87669647		1.6044904	1.384077		1.1129551	1.1129551	1.6044904	5	-.66653389	.20373796	2.0771267
q2x3	1	9.89473724365234	4.15000009536743	7.78947353363037	7.44999980926514	69.522003	4.2416434	.3101767	.87669647		1.6044904	1.384077		1.1129551	1.1129551	1.6044904	5	.22602867	.20373796	2.0771267
q9wm	2	15.375	2.4375			78.349998	4.361186			1.8458924			-.48856467		-.48856467	1.8458924	15.833333	.44546115	2.7708361	1.0894351
q9wm	2	15.375	2.4375			72.733002	4.2867951			1.8458924			-.48856467		-.48856467	1.8458924	15.833333	.30890918	2.7708361	1.0894351
q9wm	2	15.375	2.4375			59.497002	4.0859261			1.8458924			-.48856467		-.48856467	1.8458924	15.833333	-.059806284	2.7708361	1.0894351
q9wm	2	15.375	2.4375			63.618	4.1528964			1.8458924			-.48856467		-.48856467	1.8458924	15.833333	.063124545	2.7708361	1.0894351
qeax	1	9.25	4.5238094329834	7.40000009536743	4.7142858505249	65.751999	4.1858902	.21496418	.70413649		1.2532983	-.11591036		1.5036194	1.5036194	1.2532983	6	.12368798	1.3039229	.3270658
qeax	1	9.25	4.5238094329834	7.40000009536743	4.7142858505249	81.027	4.3947825	.57169986	.70413649		1.2532983	-.11591036		1.5036194	1.5036194	1.2532983	6	.50713098	1.3039229	.3270658
qeax	1	9.25	4.5238094329834	7.40000009536743	4.7142858505249	41.074001	3.7153754	-.58855689	.70413649		1.2532983	-.11591036		1.5036194	1.5036194	1.2532983	6	-.73998934	1.3039229	.3270658
qm8j	2	9.5	1.125			57.476002	4.0513673			.22452322			-1.588022		-1.588022	.22452322	13.666667	-.1232424	.57046628	.072942719
qm8j	2	9.5	1.125			54.662998	4.0011868			.22452322			-1.588022		-1.588022	.22452322	13.666667	-.21535365	.57046628	.072942719
qm8j	2	9.5	1.125			52.618	3.9630582			.22452322			-1.588022		-1.588022	.22452322	13.666667	-.28534257	.57046628	.072942719
qu5q	1	5.25	3.66666674613953	3.90000009536743	4.38095235824585	47.910999	3.8693452	-.3256152	-.84657234		-.92552471	-.29867655		.6078282	.6078282	-.92552471	4	-.45736232	-.16299036	.072095782
qu5q	1	5.25	3.66666674613953	3.90000009536743	4.38095235824585	25.704	3.2466466	-1.389028	-.84657234		-.92552471	-.29867655		.6078282	.6078282	-.92552471	4	-1.6003883	-.16299036	.072095782
qu5q	1	5.25	3.66666674613953	3.90000009536743	4.38095235824585	39.223999	3.6692889	-.66726112	-.84657234		-.92552471	-.29867655		.6078282	.6078282	-.92552471	4	-.82458586	-.16299036	.072095782
qu5q	1	5.25	3.66666674613953	3.90000009536743	4.38095235824585	104.979	4.6537604	1.0139691	-.84657234		-.92552471	-.29867655		.6078282	.6078282	-.92552471	4	.98251098	-.16299036	.072095782
qufe	1	4.5	2.80952382087708	4.19999980926514	2.59999990463257	74.727997	4.3138547	.4334954	-.71365452		-1.334054	-1.2751697		-.2879633	-.2879633	-1.334054	5.3333335	.35857973	-1.2631754	-1.0629874
qufe	1	4.5	2.80952382087708	4.19999980926514	2.59999990463257	59.674	4.0888963	.049322926	-.71365452		-1.334054	-1.2751697		-.2879633	-.2879633	-1.334054	5.3333335	-.05435415	-1.2631754	-1.0629874
qufe	1	4.5	2.80952382087708	4.19999980926514	2.59999990463257	49.028	3.8923914	-.28625798	-.71365452		-1.334054	-1.2751697		-.2879633	-.2879633	-1.334054	5.3333335	-.41505858	-1.2631754	-1.0629874
qufe	1	4.5	2.80952382087708	4.19999980926514	2.59999990463257	90.100998	4.5009313	.75297523	-.71365452		-1.334054	-1.2751697		-.2879633	-.2879633	-1.334054	5.3333335	.70197767	-1.2631754	-1.0629874
qufe	1	4.5	2.80952382087708	4.19999980926514	2.59999990463257	36.528999	3.5981064	-.78882295	-.71365452		-1.334054	-1.2751697		-.2879633	-.2879633	-1.334054	5.3333335	-.95524853	-1.2631754	-1.0629874
qxtn	1	7.25	1.80952382087708	9.69999980926514	7.33333349227905	44.273998	3.7903976	-.46043777	1.7231736		.16388679	1.320109		-1.3330534	-1.3330534	.16388679	4.1666665	-.60227853	1.3039229	2.6065502
qxtn	1	7.25	1.80952382087708	9.69999980926514	7.33333349227905	11.226	2.4182324	-2.8037512	1.7231736		.16388679	1.320109		-1.3330534	-1.3330534	.16388679	4.1666665	-3.1210263	1.3039229	2.6065502
qxtn	1	7.25	1.80952382087708	9.69999980926514	7.33333349227905	42.665001	3.7533789	-.52365655	1.7231736		.16388679	1.320109		-1.3330534	-1.3330534	.16388679	4.1666665	-.67023021	1.3039229	2.6065502
qxtn	1	7.25	1.80952382087708	9.69999980926514	7.33333349227905	64.255997	4.1628752	.17566031	1.7231736		.16388679	1.320109		-1.3330534	-1.3330534	.16388679	4.1666665	.081441589	1.3039229	2.6065502
qxtn	1	7.25	1.80952382087708	9.69999980926514	7.33333349227905	39.576	3.6782229	-.65200406	1.7231736		.16388679	1.320109		-1.3330534	-1.3330534	.16388679	4.1666665	-.80818659	1.3039229	2.6065502
r28m	1	6.73684215545654	3.70000004768372	5.26315784454346	4.5	39.601002	3.6788545	-.65092552	-.24261211		-.11563325	-.23340292		.64266449	.64266449	-.11563325	6	-.80702728	-.5297187	.098354958
r28m	1	6.73684215545654	3.70000004768372	5.26315784454346	4.5	32.250999	3.4735491	-1.0015354	-.24261211		-.11563325	-.23340292		.64266449	.64266449	-.11563325	6	-1.1838859	-.5297187	.098354958
r28m	1	6.73684215545654	3.70000004768372	5.26315784454346	4.5	232.09	5.4471254	2.3688371	-.24261211		-.11563325	-.23340292		.64266449	.64266449	-.11563325	6	2.4388125	-.5297187	.098354958
r28m	1	6.73684215545654	3.70000004768372	5.26315784454346	4.5	78.223999	4.3595767	.51157713	-.24261211		-.11563325	-.23340292		.64266449	.64266449	-.11563325	6	.44250709	-.5297187	.098354958
r28m	1	6.73684215545654	3.70000004768372	5.26315784454346	4.5	147.185	4.9916902	1.5910681	-.24261211		-.11563325	-.23340292		.64266449	.64266449	-.11563325	6	1.6028152	-.5297187	.098354958
ra3q	2	1.60000002384186	4.25			73.584	4.2984276			-1.955701			1.0297335		1.0297335	-1.955701	10.5	.33026171	-.896447	-.43530345
ra3q	2	1.60000002384186	4.25			59.403	4.0843449			-1.955701			1.0297335		1.0297335	-1.955701	10.5	-.062708721	-.896447	-.43530345
ra3q	2	1.60000002384186	4.25			31.884001	3.4621043			-1.955701			1.0297335		1.0297335	-1.955701	10.5	-1.2048941	-.896447	-.43530345
ra3q	2	1.60000002384186	4.25			52.564999	3.9620504			-1.955701			1.0297335		1.0297335	-1.955701	10.5	-.28719249	-.896447	-.43530345
rffw	1	7.89473676681519	3.95000004768372	5.4210524559021	6.5	134.92599	4.9047265	1.442556	-.17265537		.5150786	.86319369		.90393698	.90393698	.5150786	6.3333335	1.4431846	.57046628	-.60471886
rffw	1	7.89473676681519	3.95000004768372	5.4210524559021	6.5	48.398998	3.8794792	-.3083089	-.17265537		.5150786	.86319369		.90393698	.90393698	.5150786	6.3333335	-.43876037	.57046628	-.60471886
rffw	1	7.89473676681519	3.95000004768372	5.4210524559021	6.5	84.043999	4.4313402	.63413119	-.17265537		.5150786	.86319369		.90393698	.90393698	.5150786	6.3333335	.57423627	.57046628	-.60471886
rffw	1	7.89473676681519	3.95000004768372	5.4210524559021	6.5	231.48599	5.4445195	2.364387	-.17265537		.5150786	.86319369		.90393698	.90393698	.5150786	6.3333335	2.4340291	.57046628	-.60471886
tktt	2	7.25	3.125			39.933998	3.687228			-.39642671			.08734154		.08734154	-.39642671	4.8333335	-.79165685	.20373796	.072942719
tktt	2	7.25	3.125			36.078999	3.585711			-.39642671			.08734154		.08734154	-.39642671	4.8333335	-.97800148	.20373796	.072942719
tktt	2	7.25	3.125			76.467003	4.3368592			-.39642671			.08734154		.08734154	-.39642671	4.8333335	.40080687	.20373796	.072942719
tktt	2	7.25	3.125			37.278	3.6184034			-.39642671			.08734154		.08734154	-.39642671	4.8333335	-.91799122	.20373796	.072942719
tktt	2	7.25	3.125			37.562	3.625993			-.39642671			.08734154		.08734154	-.39642671	4.8333335	-.90405977	.20373796	.072942719
u3jz	1	5	2.04999995231628	4.26315784454346	3.42105269432068	125.589	4.8330145	1.3200899	-.68567175		-1.0617012	-.82498789		-1.0817341	-1.0817341	-1.0617012	5	1.3115499	-.896447	-1.3670881
u3jz	1	5	2.04999995231628	4.26315784454346	3.42105269432068	93.458	4.5375123	.81544644	-.68567175		-1.0617012	-.82498789		-1.0817341	-1.0817341	-1.0617012	5	.76912582	-.896447	-1.3670881
u3jz	1	5	2.04999995231628	4.26315784454346	3.42105269432068	81.058998	4.3951774	.57237411	-.68567175		-1.0617012	-.82498789		-1.0817341	-1.0817341	-1.0617012	5	.50785571	-.896447	-1.3670881
u3jz	1	5	2.04999995231628	4.26315784454346	3.42105269432068	52.248001	3.9560015	-.17762794	-.68567175		-1.0617012	-.82498789		-1.0817341	-1.0817341	-1.0617012	5	-.29829589	-.896447	-1.3670881
u3y4	1	4.31578969955444	2	2.21052622795105	3.05263161659241	91.916	4.520875	.78703403	-1.5951101		-1.4343945	-1.0269926		-1.1339886	-1.1339886	-1.4343945	6	.73858637	-1.2631754	-1.3670881
u3y4	1	4.31578969955444	2	2.21052622795105	3.05263161659241	47.929001	3.8697207	-.32497391	-1.5951101		-1.4343945	-1.0269926		-1.1339886	-1.1339886	-1.4343945	6	-.45667303	-1.2631754	-1.3670881
u3y4	1	4.31578969955444	2	2.21052622795105	3.05263161659241	19.493	2.9700553	-1.8613764	-1.5951101		-1.4343945	-1.0269926		-1.1339886	-1.1339886	-1.4343945	6	-2.1080995	-1.2631754	-1.3670881
u5p1	2	9.5	2.4375			43.799999	3.7796338			.22452322			-.48856467		-.48856467	.22452322	5.3333335	-.6220367	-.16299036	-.26588807
u5p1	2	9.5	2.4375			62.105	4.1288266			.22452322			-.48856467		-.48856467	.22452322	5.3333335	.018942025	-.16299036	-.26588807
u5p1	2	9.5	2.4375			67.477997	4.2118015			.22452322			-.48856467		-.48856467	.22452322	5.3333335	.17125085	-.16299036	-.26588807
u5p1	2	9.5	2.4375			52.484001	3.9605083			.22452322			-.48856467		-.48856467	.22452322	5.3333335	-.29002315	-.16299036	-.26588807
u5p1	2	9.5	2.4375			94.954002	4.5533924			.22452322			-.48856467		-.48856467	.22452322	5.3333335	.79827535	-.16299036	-.26588807
uaea	2	9.266666412353519	1.3125			58.603001	4.070786			.16012833			-1.4309566		-1.4309566	.16012833	10	-.087597385	-.16299036	-.60471886
uaea	2	9.266666412353519	1.3125			74.865997	4.3156996			.16012833			-1.4309566		-1.4309566	.16012833	10	.36196619	-.16299036	-.60471886
uaea	2	9.266666412353519	1.3125			103.956	4.6439676			.16012833			-1.4309566		-1.4309566	.16012833	10	.96453536	-.16299036	-.60471886
uaea	2	9.266666412353519	1.3125			170.28799	5.1374912			.16012833			-1.4309566		-1.4309566	.16012833	10	1.8704476	-.16299036	-.60471886
uaea	2	9.266666412353519	1.3125			171.42599	5.1441517			.16012833			-1.4309566		-1.4309566	.16012833	10	1.8826736	-.16299036	-.60471886
vhf7	1	8.789473533630369	4	7.36842107772827	4.84999990463257	41.984001	3.7372887	-.55113447	.69014513		1.0024469	-.041498572		.95619148	.95619148	1.0024469	5	-.69976532	.93719459	2.1533637
vhf7	1	8.789473533630369	4	7.36842107772827	4.84999990463257	41.853001	3.7341635	-.55647153	.69014513		1.0024469	-.041498572		.95619148	.95619148	1.0024469	5	-.70550191	.93719459	2.1533637
vhf7	1	8.789473533630369	4	7.36842107772827	4.84999990463257	70.021004	4.248795	.32238984	.69014513		1.0024469	-.041498572		.95619148	.95619148	1.0024469	5	.23915616	.93719459	2.1533637
vkjv	1	4.05263137817383	4.65000009536743	4.52631568908691	3.25	58.256001	4.064847	.0082527939	-.56907713		-1.5777383	-.9187758		1.6355001	1.6355001	-1.5777383	6	-.09849903	-.5297187	-.26588807
vkjv	1	4.05263137817383	4.65000009536743	4.52631568908691	3.25	46.083	3.8304441	-.39204848	-.56907713		-1.5777383	-.9187758		1.6355001	1.6355001	-1.5777383	6	-.5287692	-.5297187	-.26588807
vkjv	1	4.05263137817383	4.65000009536743	4.52631568908691	3.25	88.397003	4.4818382	.7203691	-.56907713		-1.5777383	-.9187758		1.6355001	1.6355001	-1.5777383	6	.66693044	-.5297187	-.26588807
vkjv	1	4.05263137817383	4.65000009536743	4.52631568908691	3.25	117.285	4.764607	1.2032671	-.56907713		-1.5777383	-.9187758		1.6355001	1.6355001	-1.5777383	6	1.185981	-.5297187	-.26588807
vn18	2	8.875	2.125			89.990997	4.4997096			.05203712			-.75034022		-.75034022	.05203712	5.3333335	.69973516	.57046628	.66589659
vn18	2	8.875	2.125			73.949997	4.3033891			.05203712			-.75034022		-.75034022	.05203712	5.3333335	.33936903	.57046628	.66589659
vvu1	2	10.7333335876465	5.375			73.866997	4.3022661			.56489581			1.9721255		1.9721255	.56489581	6	.33730772	.57046628	1.0894351
vvu1	2	10.7333335876465	5.375			81.377998	4.3991051			.56489581			1.9721255		1.9721255	.56489581	6	.51506537	.57046628	1.0894351
wc6e	1	6.90000009536743	2.61904764175415	5.25	4.66666650772095	56.646	4.0368214	-.039607938	-.24844182		-.02676018	-.14201996		-.48702806	-.48702806	-.02676018	5.6666665	-.1499429	-.16299036	-.6521551
wc6e	1	6.90000009536743	2.61904764175415	5.25	4.66666650772095	54.118999	3.9911854	-.11754266	-.24844182		-.02676018	-.14201996		-.48702806	-.48702806	-.02676018	5.6666665	-.23371227	-.16299036	-.6521551
wc6e	1	6.90000009536743	2.61904764175415	5.25	4.66666650772095	51.164001	3.9350362	-.21343146	-.24844182		-.02676018	-.14201996		-.48702806	-.48702806	-.02676018	5.6666665	-.33677986	-.16299036	-.6521551
wc6e	1	6.90000009536743	2.61904764175415	5.25	4.66666650772095	62.903	4.1415939	.13931729	-.24844182		-.02676018	-.14201996		-.48702806	-.48702806	-.02676018	5.6666665	.042377722	-.16299036	-.6521551
wm8z	1	9.05000019073486	1.39999997615814	7.34999990463257	5.40000009536743	27.452	3.312439	-1.2766712	.68198341		1.1443572	.26006562		-1.7610426	-1.7610426	1.1443572	6.5	-1.4796199	.20373796	.92001969
wm8z	1	9.05000019073486	1.39999997615814	7.34999990463257	5.40000009536743	28.333	3.3440273	-1.2227262	.68198341		1.1443572	.26006562		-1.7610426	-1.7610426	1.1443572	6.5	-1.4216363	.20373796	.92001969
wm8z	1	9.05000019073486	1.39999997615814	7.34999990463257	5.40000009536743	51.539001	3.9423389	-.20096019	.68198341		1.1443572	.26006562		-1.7610426	-1.7610426	1.1443572	6.5	-.32337493	.20373796	.92001969
wm8z	1	9.05000019073486	1.39999997615814	7.34999990463257	5.40000009536743	39.671001	3.6806204	-.64790964	.68198341		1.1443572	.26006562		-1.7610426	-1.7610426	1.1443572	6.5	-.80378568	.20373796	.92001969
wm8z	1	9.05000019073486	1.39999997615814	7.34999990463257	5.40000009536743	38.437	3.6490204	-.70187455	.68198341		1.1443572	.26006562		-1.7610426	-1.7610426	1.1443572	6.5	-.86179066	.20373796	.92001969
wtqz	1	6.47368431091309	2.84999990463257	4.84210538864136	4.65000009536743	94.748001	4.5512209	.83885723	-.42916346		-.25897685	-.15115812		-.24566215	-.24566215	-.25897685	8.166667	.79428935	-.896447	-.43530345
wtqz	1	6.47368431091309	2.84999990463257	4.84210538864136	4.65000009536743	120.663	4.7930017	1.2517581	-.42916346		-.25897685	-.15115812		-.24566215	-.24566215	-.25897685	8.166667	1.2381023	-.896447	-.43530345
wtqz	1	6.47368431091309	2.84999990463257	4.84210538864136	4.65000009536743	105.563	4.659308	1.0234429	-.42916346		-.25897685	-.15115812		-.24566215	-.24566215	-.25897685	8.166667	.99269402	-.896447	-.43530345
wtqz	1	6.47368431091309	2.84999990463257	4.84210538864136	4.65000009536743	41.810001	3.7331355	-.55822718	-.42916346		-.25897685	-.15115812		-.24566215	-.24566215	-.25897685	8.166667	-.707389	-.896447	-.43530345
wwj5	1	6	2.95000004768372	4.89473676681519	4.09999990463257	68.236	4.2229724	.27829126	-.40584463		-.51699543	-.45272231		-.14115301	-.14115301	-.51699543	6	.1917561	-1.2631754	.12122607
wwj5	1	6	2.95000004768372	4.89473676681519	4.09999990463257	86.919998	4.4649882	.69159353	-.40584463		-.51699543	-.45272231		-.14115301	-.14115301	-.51699543	6	.63600057	-1.2631754	.12122607
wwj5	1	6	2.95000004768372	4.89473676681519	4.09999990463257	79.574997	4.3766999	.54081929	-.40584463		-.51699543	-.45272231		-.14115301	-.14115301	-.51699543	6	.47393849	-1.2631754	.12122607
wwj5	1	6	2.95000004768372	4.89473676681519	4.09999990463257	29.415001	3.3815048	-1.1587241	-.40584463		-.51699543	-.45272231		-.14115301	-.14115301	-.51699543	6	-1.3528426	-1.2631754	.12122607
x6wr	1	5.63157892227173	4.44999980926514	2.94736838340759	3.05263161659241	52.181	3.9547184	-.17981927	-1.268645		-.71767646	-1.0269926		1.4264817	1.4264817	-.71767646	5	-.30065125	-.16299036	-.076989941
x6wr	1	5.63157892227173	4.44999980926514	2.94736838340759	3.05263161659241	233.87199	5.4547739	2.3818989	-1.268645		-.71767646	-1.0269926		1.4264817	1.4264817	-.71767646	5	2.452852	-.16299036	-.076989941
x6wr	1	5.63157892227173	4.44999980926514	2.94736838340759	3.05263161659241	107.42	4.6767464	1.0532233	-1.268645		-.71767646	-1.0269926		1.4264817	1.4264817	-.71767646	5	1.024704	-.16299036	-.076989941
x6wr	1	5.63157892227173	4.44999980926514	2.94736838340759	3.05263161659241	134.84801	4.9041481	1.4415683	-1.268645		-.71767646	-1.0269926		1.4264817	1.4264817	-.71767646	5	1.4421228	-.16299036	-.076989941
xhxc	1	7.47368431091309	2.95000004768372	7.59999990463257	7.05000019073486	39.903999	3.6864765	-.63790905	.79274833		.2857289	1.1647578		-.14115301	-.14115301	.2857289	5.1666665	-.79303628	-.5297187	1.3122164
xhxc	1	7.47368431091309	2.95000004768372	7.59999990463257	7.05000019073486	25.671	3.245362	-1.3912216	.79274833		.2857289	1.1647578		-.14115301	-.14115301	.2857289	5.1666665	-1.6027464	-.5297187	1.3122164
xhxc	1	7.47368431091309	2.95000004768372	7.59999990463257	7.05000019073486	38.577999	3.6526821	-.69562137	.79274833		.2857289	1.1647578		-.14115301	-.14115301	.2857289	5.1666665	-.85506934	-.5297187	1.3122164
xhxc	1	7.47368431091309	2.95000004768372	7.59999990463257	7.05000019073486	35.682999	3.5746744	-.82883894	.79274833		.2857289	1.1647578		-.14115301	-.14115301	.2857289	5.1666665	-.99826032	-.5297187	1.3122164
xhxc	1	7.47368431091309	2.95000004768372	7.59999990463257	7.05000019073486	11.164	2.4126942	-2.8132093	.79274833		.2857289	1.1647578		-.14115301	-.14115301	.2857289	5.1666665	-3.1311922	-.5297187	1.3122164
ywev	1	6.84210538864136	3.84999990463257	4.15789461135864	3.40000009536743	132.98399	4.8902287	1.4177976	-.73230964		-.05829576	-.83653104		.79942787	.79942787	-.05829576	6	1.4165725	-.5297187	-.77413422
ywev	1	6.84210538864136	3.84999990463257	4.15789461135864	3.40000009536743	133.52699	4.8943038	1.4247566	-.73230964		-.05829576	-.83653104		.79942787	.79942787	-.05829576	6	1.4240526	-.5297187	-.77413422
ywev	1	6.84210538864136	3.84999990463257	4.15789461135864	3.40000009536743	66.330002	4.1946425	.229911	-.73230964		-.05829576	-.83653104		.79942787	.79942787	-.05829576	6	.1397538	-.5297187	-.77413422
ywev	1	6.84210538864136	3.84999990463257	4.15789461135864	3.40000009536743	96.306999	4.5675411	.86672813	-.73230964		-.05829576	-.83653104		.79942787	.79942787	-.05829576	6	.82424676	-.5297187	-.77413422
ywev	1	6.84210538864136	3.84999990463257	4.15789461135864	3.40000009536743	116.993	4.762114	1.1990098	-.73230964		-.05829576	-.83653104		.79942787	.79942787	-.05829576	6	1.1814049	-.5297187	-.77413422
z79p	1	10.6842107772827	3.15000009536743	7.68421030044556	6.80000019073486	40.748001	3.7074068	-.60216534	.83005857		2.0345211	1.0276833		.067865044	.067865044	2.0345211	5	-.75461662	.57046628	-.35144269
z79p	1	10.6842107772827	3.15000009536743	7.68421030044556	6.80000019073486	63.772999	4.1553297	.16277453	.83005857		2.0345211	1.0276833		.067865044	.067865044	2.0345211	5	.067591116	.57046628	-.35144269
